# Supplementary material for: Mycotoxin Residues in Chicken Breast Muscle and Liver
Source: Foods. 2025 Jun 7;14(12):2017. doi: 10.3390/foods14122017 (PMC12192523; doi:10.3390/foods14122017)
Supplement: Supplementary file 1 [file foods-14-02017-s001.zip]

Archive with 2 entries (2 files):
- foods-3669205 Suplementary data_Table S2 and Figure S1.pdf
- foods-3669205-supplementary Table S 1.xlsx
