# Supplementary material for: Mycotoxin Residues in Chicken Breast Muscle and Liver
Source: Foods. 2025 Jun 7;14(12):2017. doi: 10.3390/foods14122017 (PMC12192523; doi:10.3390/foods14122017)
Supplement: Supplementary file 1 [file foods-14-02017-s001.zip › foods-3669205-supplementary Table S 1.xlsx]

## Sheet: Sheet1
Sample ID	Sample tissue	Product form	Croatian region of origin	Analytical method	AFB1 concentration (µg/kg)	AFG1 concentration (µg/kg)	AFG2 concentration (µg/kg)	AFB2 concentration (µg/kg)	Sterigmatocystin (µg/kg)	Cyclopiazonic acid (µg/kg)	Ochratoxin A (µg/kg)	Citrinin (µg/kg)	Sampling month 2024
1J	liver	Fresh	Northern	LC-MS/MS	< 0.03	< 0.04	< 0.05	< 0.03	< 0.02	< 2.45	< 0.18	< 0.60	March
2J	liver	Fresh	Northern	LC-MS/MS	0.08	< 0.04	< 0.05	< 0.03	< 0.02	< 2.45	< 0.18	< 0.60	March
3J	liver	Fresh	Northern	LC-MS/MS	< 0.03	< 0.04	< 0.05	< 0.03	< 0.02	< 2.45	< 0.18	< 0.60	March
4J	liver	Fresh	Northern	LC-MS/MS	0.08	< 0.04	< 0.05	< 0.03	< 0.02	< 2.45	0.50	< 0.60	March
5J	liver	Fresh	Eastern	LC-MS/MS	< 0.03	< 0.04	< 0.05	< 0.03	< 0.02	< 2.45	0.51	0.73	March
6J	liver	Fresh	Eastern	LC-MS/MS	0.08	< 0.04	< 0.05	< 0.03	< 0.02	3.94	0.18	< 0.60	March
7J	liver	Fresh	Eastern	LC-MS/MS	< 0.03	< 0.04	< 0.05	< 0.03	< 0.02	2.56	< 0.18	< 0.60	April
8J	liver	Fresh	Eastern	LC-MS/MS	< 0.03	< 0.04	< 0.05	< 0.03	< 0.02	< 2.45	< 0.18	< 0.60	April
9J	liver	Fresh	Eastern	LC-MS/MS	< 0.03	< 0.04	< 0.05	< 0.03	< 0.02	3.22	< 0.18	< 0.60	April
10J	liver	Fresh	Eastern	LC-MS/MS	< 0.03	< 0.04	< 0.05	< 0.03	< 0.02	3.14	< 0.18	< 0.60	April
11J	liver	Fresh	Eastern	LC-MS/MS	< 0.03	< 0.04	< 0.05	< 0.03	< 0.02	< 2.45	< 0.18	< 0.60	April
12J	liver	Fresh	Central	LC-MS/MS	< 0.03	< 0.04	< 0.05	< 0.03	< 0.02	< 2.45	< 0.18	< 0.60	May
13J	liver	Fresh	Northern	LC-MS/MS	< 0.03	< 0.04	< 0.05	< 0.03	< 0.02	< 2.45	< 0.18	< 0.60	May
14J	liver	Fresh	Northern	LC-MS/MS	< 0.03	< 0.04	< 0.05	< 0.03	< 0.02	< 2.45	< 0.18	1.00	May
15J	liver	Fresh	Northern	LC-MS/MS	< 0.03	< 0.04	< 0.05	< 0.03	< 0.02	< 2.45	0.22	< 0.60	May
16J	liver	Fresh	Central	LC-MS/MS	< 0.03	< 0.04	< 0.05	< 0.03	< 0.02	< 2.45	< 0.18	< 0.60	June
17J	liver	Fresh	Central	LC-MS/MS	< 0.03	< 0.04	< 0.05	< 0.03	< 0.02	< 2.45	< 0.18	< 0.60	June
18J	liver	Fresh	Central	LC-MS/MS	0.09	< 0.04	< 0.05	< 0.03	< 0.02	3.26	< 0.18	< 0.60	June
19J	liver	Fresh	Northern	LC-MS/MS	< 0.03	< 0.04	< 0.05	< 0.03	< 0.02	< 2.45	< 0.18	< 0.60	June
20J	liver	Fresh	Northern	LC-MS/MS	< 0.03	< 0.04	< 0.05	< 0.03	< 0.02	< 2.45	< 0.18	< 0.60	June
21J	liver	Fresh	Central	LC-MS/MS	< 0.03	< 0.04	< 0.05	< 0.03	< 0.02	< 2.45	< 0.18	< 0.60	September
22J	liver	Fresh	Central	LC-MS/MS	< 0.03	< 0.04	< 0.05	< 0.03	< 0.02	< 2.45	0.33	< 0.60	September
23J	liver	Fresh	Eastern	LC-MS/MS	0.15	< 0.04	< 0.05	< 0.03	< 0.02	< 2.45	< 0.18	< 0.60	September
24J	liver	Fresh	Eastern	LC-MS/MS	< 0.03	< 0.04	< 0.05	< 0.03	< 0.02	< 2.45	< 0.18	< 0.60	September
25J	liver	Fresh	Eastern	LC-MS/MS	< 0.03	< 0.04	< 0.05	< 0.03	< 0.02	< 2.45	< 0.18	< 0.60	September
1M	breast muscle	Fresh	Northern	LC-MS/MS	< 0.03	< 0.04	< 0.05	< 0.03	< 0.02	6.5	< 0.18	< 0.60	March
2M	breast muscle	Fresh	Central	LC-MS/MS	< 0.03	< 0.04	< 0.05	< 0.03	< 0.02	< 2.45	< 0.18	< 0.60	March
3M	breast muscle	Fresh	Central	LC-MS/MS	< 0.03	< 0.04	< 0.05	< 0.03	< 0.02	< 2.45	< 0.18	< 0.60	March
4M	breast muscle	Fresh	Northern	LC-MS/MS	< 0.03	< 0.04	< 0.05	< 0.03	< 0.02	< 2.45	< 0.18	< 0.60	March
5M	breast muscle	Fresh	Central	LC-MS/MS	< 0.03	< 0.04	< 0.05	< 0.03	< 0.02	< 2.45	< 0.18	< 0.60	April
6M	breast muscle	Fresh	Central	LC-MS/MS	< 0.03	< 0.04	< 0.05	< 0.03	< 0.02	< 2.45	< 0.18	< 0.60	April
7M	breast muscle	Fresh	Central	LC-MS/MS	< 0.03	< 0.04	< 0.05	< 0.03	< 0.02	5.25	< 0.18	< 0.60	April
8M	breast muscle	Fresh	Central	LC-MS/MS	< 0.03	< 0.04	< 0.05	< 0.03	< 0.02	< 2.45	< 0.18	< 0.60	April
9M	breast muscle	Fresh	Central	LC-MS/MS	< 0.03	< 0.04	< 0.05	< 0.03	< 0.02	< 2.45	< 0.18	< 0.60	April
10M	breast muscle	Fresh	Central	LC-MS/MS	< 0.03	< 0.04	< 0.05	< 0.03	< 0.02	< 2.45	< 0.18	< 0.60	May
11M	breast muscle	Fresh	Northern	LC-MS/MS	< 0.03	< 0.04	< 0.05	< 0.03	< 0.02	< 2.45	< 0.18	< 0.60	May
12M	breast muscle	Fresh	Central	LC-MS/MS	< 0.03	< 0.04	< 0.05	< 0.03	< 0.02	< 2.45	< 0.18	< 0.60	May
13M	breast muscle	Fresh	Northern	LC-MS/MS	< 0.03	< 0.04	< 0.05	< 0.03	< 0.02	5.45	< 0.18	< 0.60	May
14M	breast muscle	Fresh	Central	LC-MS/MS	< 0.03	< 0.04	< 0.05	< 0.03	< 0.02	< 2.45	< 0.18	< 0.60	June
15M	breast muscle	Fresh	Northern	LC-MS/MS	< 0.03	< 0.04	< 0.05	< 0.03	< 0.02	< 2.45	< 0.18	< 0.60	June
16M	breast muscle	Fresh	Northern	LC-MS/MS	< 0.03	< 0.04	< 0.05	< 0.03	< 0.02	< 2.45	< 0.18	< 0.60	July
17M	breast muscle	Fresh	Northern	LC-MS/MS	< 0.03	< 0.04	< 0.05	< 0.03	< 0.02	< 2.45	< 0.18	< 0.60	July
18M	breast muscle	Fresh	Central	LC-MS/MS	< 0.03	< 0.04	< 0.05	< 0.03	< 0.02	5.30	< 0.18	< 0.60	September
19M	breast muscle	Fresh	Northern	LC-MS/MS	< 0.03	< 0.04	< 0.05	< 0.03	< 0.02	< 2.45	< 0.18	< 0.60	September
20M	breast muscle	Fresh	Eastern	LC-MS/MS	< 0.03	< 0.04	< 0.05	< 0.03	< 0.02	< 2.45	< 0.18	< 0.60	September
21M	breast muscle	Fresh	Central	LC-MS/MS	< 0.03	< 0.04	< 0.05	< 0.03	< 0.02	< 2.45	< 0.18	< 0.60	September
22M	breast muscle	Fresh	Eastern	LC-MS/MS	< 0.03	< 0.04	< 0.05	< 0.03	< 0.02	< 2.45	< 0.18	< 0.60	September
23M	breast muscle	Fresh	Eastern	LC-MS/MS	< 0.03	< 0.04	< 0.05	< 0.03	< 0.02	5.60	< 0.18	< 0.60	September
24M	breast muscle	Fresh	Eastern	LC-MS/MS	< 0.03	< 0.04	< 0.05	< 0.03	< 0.02	< 2.45	< 0.18	< 0.60	September
25M	breast muscle	Fresh	Eastern	LC-MS/MS	< 0.03	< 0.04	< 0.05	< 0.03	< 0.02	< 2.45	< 0.18	< 0.60	September
